# Supplementary material for: Wound-Healing Potential of Engineered Lysin GRC-ML07 in Pseudomonas aeruginosa Infected Wounds in Immunocompromised Mice
Source: Antibiotics (Basel). 2025 Dec 10;14(12):1248. doi: 10.3390/antibiotics14121248 (PMC12729281; doi:10.3390/antibiotics14121248)
Supplement: Supplementary file 1 [file antibiotics-14-01248-s001.zip]

Archive with 1 entries (1 files):
- antibiotics-3981232-supplementary.pdf
